# Supplementary material for: Integrating Full-Length Transcriptome and RNA Sequencing of Siberian Wildrye (Elymus sibiricus) to Reveal Molecular Mechanisms in Response to Drought Stress
Source: Plants (Basel). 2023 Jul 21;12(14):2719. doi: 10.3390/plants12142719 (PMC10385362; doi:10.3390/plants12142719)
Supplement: Supplementary file 1 [file plants-12-02719-s001.zip]

Archive with 15 entries (15 files):
- Figure S1.tif
- Figure S2.tif
- Figure S3.tif
- Figure S4.tif
- Figure S5.tif
- Figure S6.tif
- Figure S7.tif
- Graphical abstracts for figures.pdf
- Table S1.pdf
- Table S2.pdf
- Table S3.pdf
- Table S5.pdf
- Table S6.pdf
- Table S7.pdf
- TableS4.xlsx
