# Supplementary material for: Integrating Full-Length Transcriptome and RNA Sequencing of Siberian Wildrye (Elymus sibiricus) to Reveal Molecular Mechanisms in Response to Drought Stress
Source: Plants (Basel). 2023 Jul 21;12(14):2719. doi: 10.3390/plants12142719 (PMC10385362; doi:10.3390/plants12142719)
Supplement: Supplementary file 1 [file plants-12-02719-s001.zip › TableS4.xlsx]

## Sheet: Sheet1
Table S4 Transcriptome data statistics
Sample	RawData(bp)	CleanData(bp)	RawDatas(Reads)	CleanData(Reads)(%)	BF_Q20(%)	AF_Q20(%)	BF_Q30(%)	AF_Q30(%)	BF_N(%)	AF_N(%)	BF_GC(%)	AF_GC(%)
X0-1	6762984000	6725297830	45086560	44925778 (99.64%)	6604250321 (97.65%)	6577309048 (97.80%)	6314211074 (93.36%)	6291007450 (93.54%)	5086 (0.00%)	4961 (0.00%)	3712039177 (54.89%)	3690162687 (54.87%)
X0-2	7703568900	7665226182	51357126	51183840 (99.66%)	7526004852 (97.70%)	7499120809 (97.83%)	7197826537 (93.43%)	7174835755 (93.60%)	5724 (0.00%)	5597 (0.00%)	4203062748 (54.56%)	4180873311 (54.54%)
X0-3	7841141400	7796027121	52274276	52096672 (99.66%)	7672360560 (97.85%)	7639325500 (97.99%)	7357593932 (93.83%)	7328833545 (94.01%)	5841 (0.00%)	5728 (0.00%)	4338891280 (55.33%)	4312673904 (55.32%)
X6-1	7090656300	7045769182	47271042	47074904 (99.59%)	6924084712 (97.65%)	6892768406 (97.83%)	6623883068 (93.42%)	6597147529 (93.63%)	5444 (0.00%)	5358 (0.00%)	3795361849 (53.53%)	3769340593 (53.50%)
X6-2	5770224300	5731837082	38468162	38323928 (99.63%)	5622227044 (97.44%)	5593904985 (97.59%)	5362854117 (92.94%)	5338361288 (93.14%)	24814 (0.00%)	24649 (0.00%)	3105160556 (53.81%)	3083512089 (53.80%)
X6-3	6551668800	6501156004	43677792	43507716 (99.61%)	6396758019 (97.64%)	6358857250 (97.81%)	6116297069 (93.35%)	6083198076 (93.57%)	4908 (0.00%)	4728 (0.00%)	3514787584 (53.65%)	3486247688 (53.63%)
X12-1	7156288200	7112317526	47708588	47522474 (99.61%)	6974734868 (97.46%)	6944039428 (97.63%)	6653088306 (92.97%)	6626971801 (93.18%)	5174 (0.00%)	5003 (0.00%)	3841877532 (53.69%)	3816569537 (53.66%)
X12-2	6426863700	6384490540	42845758	42674180 (99.60%)	6251630567 (97.27%)	6221537124 (97.45%)	5944028926 (92.49%)	5918234379 (92.70%)	4848 (0.00%)	4772 (0.00%)	3438662402 (53.50%)	3414326838 (53.48%)
X12-3	6076618200	6039576242	40510788	40356202 (99.62%)	5929571584 (97.58%)	5903493123 (97.75%)	5660546601 (93.15%)	5638239812 (93.35%)	4274 (0.00%)	4200 (0.00%)	3235060516 (53.24%)	3213616436 (53.21%)
X72-1	5785823700	5749517864	38572158	38424382 (99.62%)	5648704233 (97.63%)	5622842735 (97.80%)	5406501654 (93.44%)	5384343659 (93.65%)	25037 (0.00%)	24872 (0.00%)	3123850649 (53.99%)	3103271126 (53.97%)
X72-2	5895773400	5858225591	39305156	39155080 (99.62%)	5755914759 (97.63%)	5728966483 (97.79%)	5506150445 (93.39%)	5483025625 (93.60%)	25438 (0.00%)	25285 (0.00%)	3165120558 (53.68%)	3143838023 (53.67%)
X72-3	6096043200	6054137141	40640288	40472684 (99.59%)	5955468993 (97.69%)	5925813675 (97.88%)	5701575402 (93.53%)	5676131336 (93.76%)	4463 (0.00%)	4342 (0.00%)	3296266378 (54.07%)	3271788857 (54.04%)
X120-1	10939287000	10867909792	72928580	72679174 (99.66%)	10685719061 (97.68%)	10631816984 (97.83%)	10228280049 (93.50%)	10180964017 (93.68%)	132374 (0.00%)	68835 (0.00%)	5903370367 (53.96%)	5862820183 (53.95%)
X120-2	11231631300	11166580965	74877542	74612962 (99.65%)	10977160089 (97.73%)	10930002203 (97.88%)	10516563433 (93.63%)	10475706445 (93.81%)	157288 (0.00%)	89319 (0.00%)	6017464662 (53.58%)	5980774875 (53.56%)
X120-3	10478356800	10417831601	69855712	69629612 (99.68%)	10276619613 (98.07%)	10231490910 (98.21%)	9890348943 (94.39%)	9850824602 (94.56%)	127882 (0.00%)	65927 (0.00%)	5652464176 (53.94%)	5617832505 (53.93%)
W0-1	11804840400	11725235835	78698936	78447658 (99.68%)	11547057718 (97.82%)	11484902468 (97.95%)	11074123167 (93.81%)	11019009448 (93.98%)	152527 (0.00%)	80214 (0.00%)	6517561461 (55.21%)	6473376207 (55.21%)
W0-2	11621957100	11556677465	77479714	77212504 (99.66%)	11351432968 (97.67%)	11303328361 (97.81%)	10861314099 (93.46%)	10819455994 (93.62%)	152639 (0.00%)	79537 (0.00%)	6393460618 (55.01%)	6355761251 (55.00%)
W0-3	11149380600	11084795212	74329204	74064126 (99.64%)	10895597991 (97.72%)	10848142105 (97.87%)	10436116403 (93.60%)	10394861362 (93.78%)	150379 (0.00%)	77866 (0.00%)	6147141421 (55.13%)	6109756367 (55.12%)
W6-1	11454637200	11382691626	76364248	76087768 (99.64%)	11197551975 (97.76%)	11144405396 (97.91%)	10729062336 (93.67%)	10682798377 (93.85%)	148492 (0.00%)	75140 (0.00%)	6142691159 (53.63%)	6101724186 (53.61%)
W6-2	11810555100	11733248794	78737034	78469054 (99.66%)	11561258054 (97.89%)	11502606296 (98.03%)	11102433325 (94.00%)	11050850402 (94.18%)	154110 (0.00%)	81358 (0.00%)	6395620066 (54.15%)	6351621505 (54.13%)
W6-3	10827818700	10760981112	72185458	71916716 (99.63%)	10593357212 (97.83%)	10544876159 (97.99%)	10164710148 (93.88%)	10122737375 (94.07%)	138648 (0.00%)	71230 (0.00%)	5839167309 (53.93%)	5800702939 (53.90%)
W12-1	6019924500	5980593628	40132830	39977180 (99.61%)	5865376147 (97.43%)	5836662433 (97.59%)	5597855380 (92.99%)	5573113248 (93.19%)	26041 (0.00%)	25890 (0.00%)	3215163716 (53.41%)	3193059788 (53.39%)
W12-2	9997209300	9918547421	66648062	66388998 (99.61%)	9780009248 (97.83%)	9719749552 (98.00%)	9386068925 (93.89%)	9332994328 (94.10%)	129229 (0.00%)	66733 (0.00%)	5389868496 (53.91%)	5345910955 (53.90%)
W12-3	11427087600	11353400953	76180584	75908782 (99.64%)	11150365917 (97.58%)	11095627031 (97.73%)	10659191941 (93.28%)	10611604465 (93.47%)	154345 (0.00%)	79580 (0.00%)	6071134737 (53.13%)	6029534242 (53.11%)
W72-1	11197227000	11127221513	74648180	74392888 (99.66%)	10911264625 (97.45%)	10859315645 (97.59%)	10408053556 (92.95%)	10362916543 (93.13%)	149216 (0.00%)	78390 (0.00%)	6036366438 (53.91%)	5996740471 (53.89%)
W72-2	9942061500	9888977104	66280410	66076388 (99.69%)	9720939447 (97.78%)	9682406434 (97.91%)	9311761418 (93.66%)	9278557649 (93.83%)	131303 (0.00%)	68933 (0.00%)	5330533240 (53.62%)	5300212495 (53.60%)
W72-3	6680841600	6627975831	44538944	44376286 (99.63%)	6519700626 (97.59%)	6478941210 (97.75%)	6238503125 (93.38%)	6202532650 (93.58%)	28637 (0.00%)	28417 (0.00%)	3598529814 (53.86%)	3569462674 (53.85%)
W120-1	6409283700	6359457170	42728558	42574304 (99.64%)	6254045812 (97.58%)	6215230463 (97.73%)	5980518969 (93.31%)	5946208265 (93.50%)	27384 (0.00%)	27194 (0.00%)	3472431251 (54.18%)	3444959305 (54.17%)
W120-2	11459839800	11388197523	76398932	76129568 (99.65%)	11208077981 (97.80%)	11154774951 (97.95%)	10749548720 (93.80%)	10703052874 (93.98%)	156889 (0.00%)	82729 (0.00%)	6217600410 (54.26%)	6176306517 (54.23%)
W120-3	7466500500	7403214915	49776670	49567612 (99.58%)	7269107889 (97.36%)	7221803840 (97.55%)	6929247799 (92.80%)	6887884293 (93.04%)	5444 (0.00%)	5338 (0.00%)	4076186667 (54.59%)	4040103555 (54.57%)
All	261076093800	259407116765	1740507292	1734229420(99.64%)
Mean	8702536460	8.6469e+09	58016909	57807647(99.64%)
